# Supplementary material for: Metabolic perturbation reduces antibiotic tolerance in Mycobacterium tuberculosis
Source: Microbiology (Reading). 2026 Apr 22;172(4):001697. doi: 10.1099/mic.0.001697 (PMC13102359; doi:10.1099/mic.0.001697)
Supplement: Uncited Table S1. [file mic-172-01697-s001.xlsx]

## Sheet: Sheet1
Table S1: CRISPR interference plasmids and gRNA sequences used in this study
Number	plasmid name	Target	rv number	Target sequence (Coding (5’-3’)) (red nucleotides are mismatches)	Pathway	Function	Strain was diluted or not-diluted prior to inoculation	Data in Figure 1b (two replicate data points)
1	pJR965	non-targeting control					Diluted	1.90309	1.80618
2	pCi44	metX	rv3341	TGATCTCGATACGTGACCAGGT	Biosynthetic Pathways	Amino Acid	non-diluted	1.65036	1.38021
3	pCi74	atpE	rv1305	ATCACCGTCGGTTTGGTTGAGGC	Metabolism	OXPHOS	non-diluted	-0.477121	0
4	pCi77	TrxB2	rv3913	TTCCGCGATCAGGACATCGC	Redox Stress Response	Thioredoxin	non-diluted	0.217484	-0.286307
5	pCi78	rrs	MTB000019	GGGATCCGTGCCGTAGCTAAC	Central Cellular Functions	Translation	non-diluted	-0.176091	1.39794
6	pCi84	gyrA	rv0006	CCGGACCGCAGCCACGCCAAGT	Central Cellular Functions	DNA Replication	non-diluted	0.221849	2.69897
7	pCi87	qcrB	rv2196	CTCGGCGAGATCGCTCTGTAC	Metabolism	OXPHOS	non-diluted	0.502675	0.346787
8	pCi96	cydB	rv1622c	GCTGGTACGCGACCGTGTTC	Metabolism	OXPHOS	Diluted	1.69897	1.4034
9	pCi97	nuoB	rv3146	GCCACGCCGCGGCAGGCAGAT	Metabolism	OXPHOS	Diluted	1.61083	1.1934
10	pCi99	ndh	rv1854c	TTGACGCCGCCCCGGCGGTGC	Metabolism	OXPHOS	Diluted	1.45593	1.50515
11	pCi111	rpsA	rv1630	CCGCAATAGACAAAACGATC	Central Cellular Functions	Translation	non-diluted	0.881901	0.176091
12	pCi133	fbiC	rv1173	ACGTTGCCCGCCGAGGTGCC	Metabolism	F420	Diluted	1.65758	1.53511
13	pCi157	menD	rv0555	GCCGGCCGACACTGCATCGT	Metabolism	OXPHOS	Diluted	2.07058	2.12494
14	pCi172	ddn	rv3547	ATCAAGTGGATGTCACGGAT	Metabolism	F420	Diluted	2.30103	2.39794
15	pCi175	icl1	rv0467	GAGGCGGTCAAGGCGGAGTAC	Metabolism	TCA	non-diluted	0.977336	1.42597
16	pCi182	lpdC	rv2241	ATGAAGAAGAACAAGATCAC	Metabolism	Glycolysis	Diluted	2	1.5157
17	pCi194	treS	rv0126	GAGGTGCTGGTCCGGGCGTT	Biosynthetic Pathways	Trehalose	Diluted	1.65758	1.63202
18	pCi199	pckA	rv0211	GGGGTGGCGCCGGGCACCAAC	Metabolism	TCA	non-diluted	1.53991	1.30103
19	pCi208	dlaT	rv2215	GTCCAGATGCCGGCACTCGGT	Metabolism	Glycolysis	Diluted	2.07058	1.60206
20	pCi216	ilvD	rv0189c	CTGGTTTCCCGTGAGGTGAT	Biosynthetic Pathways	Amino Acid	non-diluted	-0.122572	-0.478862
21	pCi234	aroK	rv2539c	TCGGCCTGCCGGGCTCCGGC	Biosynthetic Pathways	Amino Acid	non-diluted	0.929419	-0.0630517
22	pCi262	pknA	rv0015c	TCCGATCCGGAGTTCATCGAAC	Central Cellular Functions	Cell Wall Regulation	Diluted	0.528274	0.39794
23	pCi404	pyrG_a_1MM	rv1699	CCTCGGCAAGGGACTGACCGC	Central Cellular Functions	Nucleotide	Diluted	1.23408	1.45593
24	pCi421	RpoB_a_3MM	rv0667	GAGCCTCGTTTCGACGATGTC	Central Cellular Functions	Transcription	non-diluted	-0.148939	0.129095
25	pCi442	GroES_b_1MM	rv3418c	TCACCGCCAAGGAGAAGCCGC	Central Cellular Functions	Protein Homeostasis	non-diluted	0.565543	0.74938
26	pCi474	mshA	rv0486	AAAGTGCGCTGCACCTGGCCC	Redox Stress Response	Glutahione like	Diluted	1.50169	1.1354
27	pCi479	ahpC	rv2428	TGGCGTGCACAGCACAACGAC	Redox Stress Response	Peroxidase	Diluted	1.74473	1.18988
28	pCi481	whiB3	rv3416	CATCCCGACGGCGAGCGTGGC	Redox Stress Response	Regulatory	Diluted	1.62893	1.61083
29	pCi482	egtA	rv3704c	GGTGCAGACCCGCTGCGGTC	Redox Stress Response	Glutahione like	Diluted	1.95861	1.87506
30	pCi486	tpx	rv1932	CCGTGGACACACCGGTGTGC	Redox Stress Response	Thioredoxin	Diluted	2.04576	1.73283
31	pCi488	sodA	rv3846	ACGAAAAGAATCTAGCTTTC	Redox Stress Response	Superoxide Dismutase	non-diluted	0.920819	1.22185
32	pCi492	trxC	rv3914	AGGAAATCGCCACCGAGCGCGC	Redox Stress Response	Thioredoxin	Diluted	2.18709	1.92082
33	pCi494	thiX	rv0816c	TGCTACAGGTGCGCTGGCGAC	Redox Stress Response	Thioredoxin	Diluted	2.09691	2.1549
34	pCi503	sodC	rv0432	GCGCCGGTGCCGCGCTGCTGAGC	Redox Stress Response	Superoxide Dismutase	non-diluted	0.801632	0.823909
35	pCi509	cysT	rv2399c	CTGGCGGTCTCGTCGCATGC	Biosynthetic Pathways	Sulphate Assimilation	non-diluted	0.596308	0.67497
36	pCi510	cysM	rv1336	GCGGCCGAAGGCGGGTCCAAC	Biosynthetic Pathways	Sulphate Assimilation	Diluted	1.74473	2.07058
37	pCi512	Rv3671c	rv3671c	CGTTTGGCGGGGTGCTGCTGGGC	Redox Stress Response	Serine Protease	Diluted	1.80967	2.09691
38	pCi515	Fgd1	rv0407	TACAACCCCGCCGTCATCGC	Metabolism	Pentose Phosphate	Diluted	1.18376	1.1934
39	pCi516	rpiB	rv2465c	ATTGCCGCAGCGACGCGCAC	Metabolism	Pentose Phosphate	Diluted	1.2747	1.43457
40	pCi538	ideR	rv2711	ATGAACGAGTTGGTTGATACC	Metabolism	Regulator of iron homeostasis	Diluted	0.765917	0.371611
41	pCi542	iscS	rv3025c	CGATCGCCGAAATGTCAGTTGT	Metabolism	Fe-S cluster	Diluted	1.30103	0.778151
42	pCi545	acn	rv1475c	GGCGAGGGCGTGGCCGAGGTGC	Metabolism	TCA cycle	Diluted	2.1549	2.09691
43	pCi554	dnaB	rv0058	ACGCGAAGTCGAGGCCACCGGC	Central Cellular Functions	DNA Repair	non-diluted	0.756962	-0.3837
44	pCi555	ruvB	rv2592c	GTATCGAGCTGGGCGCCGACGC	Central Cellular Functions	DNA Recombination	non-diluted	1.0939	0.522879
45	pCi567	rplC	rv0701	GCCGCACCGGTGGACTGGTCAT	Central Cellular Functions	Translation	non-diluted	1.30103	1.727
46	pCi581	divA	rv2927c	AACGGCACCCTGCGGTCCGTT	Central Cellular Functions	Cell Wall Regulation	non-diluted	0.30103	0.845098
47	pCi611	lysA	rv1293	CCGAGCGAATTACCTTGCACGGC	Biosynthetic Pathways	Amino Acid	non-diluted	-0.845098	-0.853872
48	pCi634	pabB	rv1005c	TCGAGGAACCGATGTCAGCGC	Metabolism	Folate metabolism	non-diluted	-0.124939	-0.823909
